# Supplementary material for: Assessing the disturbance potential of small unoccupied aircraft systems (UAS) on gray seals (Halichoerus grypus) at breeding colonies in Nova Scotia, Canada
Source: PeerJ. 2018 Mar 19;6:e4467. doi: 10.7717/peerj.4467 (PMC5863716; doi:10.7717/peerj.4467)
Supplement: Supplemental Information 1 — Equivalent sound level measurements for Arona et al. [file peerj-06-4467-s001.csv]

Center Frequency	Ambient Start	75 m	85 m	Ambient End		1/3 Octave Band	Front Leq (dB re 20 _Pa)	Rear SPL (dB re 20 _Pa)		1/3 Octave Band	Front Leq (dB re 20 _Pa)	Rear SPL (dB re 20 _Pa)
20	26.125	27.763	27.205	27.125		20	21.627	22.293		20	25.132	27.467
25	27.083	27.537	27.383	28.083		25	24.645	23.153		25	27.546	27.247
31.5	26.439	27.254	27.6	27.439		31.5	24.786	24.136		31.5	28.69	26.061
40	26.21	25.756	24.856	27.21		40	27.53	26.18		40	31.628	27.755
50	22.45	22.654	21.469	23.45		50	27.612	27.146		50	30.808	25.048
63	22.047	21.928	20.836	23.047		63	27.727	28.271		63	31.358	23.433
80	19.496	18.935	19.474	20.496		80	28.561	28.518		80	31.242	24.302
100	15.377	15.767	17.308	16.377		100	29.04	28.264		100	31.338	31.787
125	13.397	14.171	15.176	14.397		125	28.11	27.611		125	30.583	28.919
160	10.113	12.265	12.657	11.113		160	28.852	33.286		160	34.053	25.005
200	8.679	9.701	11.546	9.679		200	37.784	45.905		200	46.211	30.622
250	8.495	9.278	10.208	9.495		250	25.287	27.074		250	29.809	26.168
315	8.15	8.917	10.039	9.15		315	41.505	43.361		315	34.576	31.176
400	8.01	8.858	9.496	9.01		400	54.9	57.005		400	47.421	40.452
500	8.047	8.888	9.638	9.047		500	31.847	34.017		500	27.394	24.952
630	8.54	9.221	10.174	9.54		630	34.643	37.32		630	30.836	28.7
800	8.386	9.103	10.17	9.386		800	47.909	50.922		800	40.611	39.577
1000	8.517	9.002	10.203	9.517		1000	43.21	43.119		1000	41.849	42.212
1250	7.719	8.59	9.596	8.719		1250	45.79	46.299		1250	42.711	43.461
1600	6.975	7.808	8.811	7.975		1600	36.757	35.629		1600	39.058	43.191
2000	6.591	7.479	8.382	7.591		2000	41.268	39.851		2000	40.618	42.349
2500	7.166	7.296	8.34	8.166		2500	39.681	41.682		2500	41.168	46.532
3150	7.59	7.109	8.502	8.59		3150	37.007	37.678		3150	41.358	42.536
4000	7.725	7.595	8.683	8.725		4000	36.399	37.309		4000	40.735	43.761
5000	7.799	7.809	9.062	8.799		5000	36.704	39.546		5000	41.299	43.919
6300	7.741	7.728	9.113	8.741		6300	37.133	38.971		6300	42.018	44.457
8000	7.036	6.971	8.278	8.036		8000	34.614	37.825		8000	39.496	41.943
10000	5.791	5.738	7.151	6.791		10000	32.714	35.484		10000	37.477	39.572
12500	3.229	3.14	4.522	4.229		12500	27.222	30.974		12500	31.096	33.685
16000	1.086	1.394	0.31	2		16000	19.022	22.584		16000	22.836	25.097
20000	0.45	0.5	0.45	1.1		20000	8.16	11.741		20000	11.911	13.907
